# Supplementary material for: Wetter summers can intensify departures from natural variability in a warming climate
Source: Nat Commun. 2018 Feb 22;9:783. doi: 10.1038/s41467-018-03132-z (PMC5823852; doi:10.1038/s41467-018-03132-z)
Supplement: Supplementary file 5 — Supplementary Data 1 [file 41467_2018_3132_MOESM5_ESM.zip]

Archive with 31 entries (31 files):
- subset/.Rhistory
- subset/pr_Amon_CanESM2_historical_r1i1p1_185001-201212_subset.nc
- subset/pr_Amon_CanESM2_historical_r2i1p1_185001-201212_subset.nc
- subset/pr_Amon_CanESM2_historical_r3i1p1_185001-201212_subset.nc
- subset/pr_Amon_CanESM2_historical_r4i1p1_185001-201212_subset.nc
- subset/pr_Amon_CanESM2_historical_r5i1p1_185001-201212_subset.nc
- subset/pr_Amon_CanESM2_historicalNat_r1i1p1_185001-201212_subset.nc
- subset/pr_Amon_CanESM2_historicalNat_r2i1p1_185001-201212_subset.nc
- subset/pr_Amon_CanESM2_historicalNat_r3i1p1_185001-201212_subset.nc
- subset/pr_Amon_CanESM2_historicalNat_r4i1p1_185001-201212_subset.nc
- subset/pr_Amon_CanESM2_historicalNat_r5i1p1_185001-201212_subset.nc
- subset/pr_Amon_CanESM2_rcp45_r1i1p1_185001-201212_subset.nc
- subset/pr_Amon_CanESM2_rcp45_r2i1p1_185001-201212_subset.nc
- subset/pr_Amon_CanESM2_rcp45_r3i1p1_185001-201212_subset.nc
- subset/pr_Amon_CanESM2_rcp45_r4i1p1_185001-201212_subset.nc
- subset/pr_Amon_CanESM2_rcp45_r5i1p1_185001-201212_subset.nc
- subset/tasmax_Amon_CanESM2_historical_r1i1p1_185001-201212_subset.nc
- subset/tasmax_Amon_CanESM2_historical_r2i1p1_185001-201212_subset.nc
- subset/tasmax_Amon_CanESM2_historical_r3i1p1_185001-201212_subset.nc
- subset/tasmax_Amon_CanESM2_historical_r4i1p1_185001-201212_subset.nc
- subset/tasmax_Amon_CanESM2_historical_r5i1p1_185001-201212_subset.nc
- subset/tasmax_Amon_CanESM2_historicalNat_r1i1p1_185001-201212_subset.nc
- subset/tasmax_Amon_CanESM2_historicalNat_r2i1p1_185001-201212_subset.nc
- subset/tasmax_Amon_CanESM2_historicalNat_r3i1p1_185001-201212_subset.nc
- subset/tasmax_Amon_CanESM2_historicalNat_r4i1p1_185001-201212_subset.nc
- subset/tasmax_Amon_CanESM2_historicalNat_r5i1p1_185001-201212_subset.nc
- subset/tasmax_Amon_CanESM2_rcp45_r1i1p1_185001-201212_subset.nc
- subset/tasmax_Amon_CanESM2_rcp45_r2i1p1_185001-201212_subset.nc
- subset/tasmax_Amon_CanESM2_rcp45_r3i1p1_185001-201212_subset.nc
- subset/tasmax_Amon_CanESM2_rcp45_r4i1p1_185001-201212_subset.nc
- subset/tasmax_Amon_CanESM2_rcp45_r5i1p1_185001-201212_subset.nc
